# Supplementary material for: The trouble with IVF and randomised control trials: Professional legitimation narratives on time-lapse imaging and evidence-informed care
Source: Soc Sci Med. 2020 Aug;258:113115. doi: 10.1016/j.socscimed.2020.113115 (PMC7369645; doi:10.1016/j.socscimed.2020.113115)
Supplement: Multimedia component 1 [file mmc1.xml]

<?xml version="1.0" encoding="utf-8" standalone="no"?>
<data>
  <datasets>
    <author>m.perrotta@qmul.ac.uk</author>
    <type>0</type>
    <dataset>
      <value>3</value>
      <reason>The authors do not have permission to share data</reason>
      <comments />
    </dataset>
  </datasets>
</data>
